# Supplementary material for: Comparison of Gut Microbiota of 96 Healthy Dogs by Individual Traits: Breed, Age, and Body Condition Score
Source: Animals (Basel). 2021 Aug 18;11(8):2432. doi: 10.3390/ani11082432 (PMC8388711; doi:10.3390/ani11082432)
Supplement: Supplementary file 1 [file animals-11-02432-s001.zip]

Archive with 1 entries (1 files):
- animals-1304517-supplementary.pdf
